# Supplementary material for: Effects of Functional Depletion of Doublesex on Male Development in the Sawfly, Athalia rosae
Source: Insects. 2021 Sep 22;12(10):849. doi: 10.3390/insects12100849 (PMC8538284; doi:10.3390/insects12100849)
Supplement: Supplementary file 1 [file insects-12-00849-s001.zip]

Archive with 1 entries (1 files):
- insects-1362065-supplementary.pdf
